# Supplementary material for: Whole-genome sequencing provides novel insights into the evolutionary history and genetic adaptation of reindeer populations in northern Eurasia
Source: Sci Rep. 2023 Dec 27;13:23019. doi: 10.1038/s41598-023-50253-7 (PMC10754820; doi:10.1038/s41598-023-50253-7)
Supplement: Supplementary file 1 — Supplementary Information 1. [file 41598_2023_50253_MOESM1_ESM.xlsx]

## Sheet: Sheet1
Gene description	Ensembl Ids	Gene name (current assembly)
Transient Receptor Potential Cation Channel Subfamily V Member 5 (TRPV5)	ENSBIXG00005010152	ANN08870
Aquaporin 1 (AQP1)	ENSBTAG00000000745	ANN31292
Period Circadian Regulator 2 (PER2)	ENSBTAG00000001879	ANN09652
UbiquitinlikewithPHDandringfingerdomains1(UHRF1)	ENSBTAG00000002224	ANN09744
Apolipoprotein Ldomain containing 1 (APOLD1)	ENSBTAG00000002362	ANN30040
KITProto-Oncogene,ReceptorTyrosineKinase(KIT)	ENSBTAG00000002699	ANN09652
Acetyl-CoA Acetyltransferase 2 (ACAT2)	ENSBTAG00000002827	ANN09652
Uncoupling protein 2 (UCP2)	ENSBTAG00000003692	Not found
Period Circadian Regulator 1 (PER1)	ENS BTAG00000003889	ANN20353
Fos Proto-Oncogene, AP-1 Transcription Factor Subunit (FOS)	ENSBTAG00000004322	Notfound
Uncoupling protein 1 (UCP1)	ENSBTAG00000004647	ANN15481
GlutamatelonotropicReceptorAMPATypeSubunit1(GRIA1)	ENSBTAG00000005800	ANN06441
Nocturnin (NOCT)	ENSBTAG00000005998	ANN15457
RasGEF DomainFamily Member 1B (RASGEF1B)	ENSBTAG00000006561	ANN15093
G T PBindingProteinOverexpressedI nSkeletalMuscle(GEM)	ENSBTAG00000007596	ANN30040
Phytanoyl-CoA2-Hydroxylase(PHYH)	ENSBTAG00000007700	ANN06441
Apolipoprotein B (APOB)	ENSBTAG00000008505	ANN03486
Growth Differentiation Factor 9 (GDF9)	ENSBTAG00000009478	ANN03449
Cryptochrome Circadian Regulator 1 (CRY1)	ENSBTAG00000010149	ANN09652
ElongationO fVeryLongChainFattyAcidsProtein6 (ELOVL6)	ENSBTAG00000010564	ANN09652
Aldolase,Fructose-BisphosphateC(ALDOC)	ENSBTAG00000013099	ANN20156
Solute Carrier Family8 Member A1 (SLC8A1)	ENSBTAG00000013861	ANN15737
Relaxin family peptide receptor 2 (RXFP2)	ENSBTAG00000015132	ANN06010
S100 calcium binding protein A10 (S100A10)	ENSBTAG00000015147	ANN00274
F a t t y Acid Synthase (FASN)	ENSBTAG00000015980	ANN20825
Achaete-Scute Familv BHLH Transcription Factor 1 (ASCL1)	ENSBTAG00000016227	Not found
Diacylglycerol O-Acyltransferase 2 (DGAT2)	ENSBTAG00000016355	ANN09652
Reticulophagyregulator1 (RETREG1)	ENSBTAG00000016444	ANN09652
Cytochrome P450 Family 27 Subfamily B Member 1 (CYP27B1)	ENSBTAG00000016906	ANN22920
Cytochrome P450 Oxidoreductase (POR)	ENSBTAG00000017082	ANN31339
Sodium Voltage-Gated Channel Alpha Subunit 11 (SCN11A)	ENS BTAG00000017174	ANN09652
C-X-C Motif Chemokine Ligand 8 (CXCL8)	ENSBTAG00000019716	ANN07664
Ribosomal Protein L7 (RPL7)	ENSBTAG00000020139	ANN12192
Nervegrowthfactorreceptor(NGFR)	ENSBTAG00000020979	ANN20516
RegulatorO fGProteinSignaling1 (RGS1)	ENSBTAG00000021672	ANN12987
DnaJ Heat Shock Protein Family (Hsp40) Member B4 (DNAJB4)	ENSBTAG00000021752	ANN06422
Calcium Voltage-Gated Channel Auxiliary Subunit Beta 2(CACNB2)	ENSBTAG00000022000	ANN09652
Transient Receptor PotentialCation Channel Subfamily V Member 6 (TRPV6)	ENSBTAG00000024219	ANN02124
SRY-boxtranscriptionfactor9 (SOX9)	ENSBTAG00000045824	ANN21016
Early Growth Response 2 (EGR2)	ENSBTAG00000046409	ANN08428
CCAAT Enhancer Binding Protein Beta (CEBPB)	ENSBTAG00000051972	Not found
Insulin Like Growth Factor Binding Protein 5 (IGFBP5)	ENSBTAG00000054218	ANN22624
Opsin 4 (OPN4B)	ENSDARG00000053929	Not found
Probable Histone-Lysine N-Methyltransferase PRDM7 (PRDM7)	ENSECAG00000013571	ANN32135
Cytochrome COxidase Subunit412 (COX412)	ENSECAG00000014445	ANN10395
PeriodCircadianRegulator3 (PER3)	ENSECAG00000018928	ANN06441
Histone-Lysine N-Methyltransferase PRDM9 (PRDM9)	ENSG00000164256	ANN32135
C-CMotifChemokineLigand1 1(CCL11)	ENSG00000172156	Not found
Interferon Omega 1 (IFNW1'	ENSG00000177047	ANN19697
Heat Shock Protein FamilyA (Hsp70)Member1 B(HSPA1B)	ENSG00000204388	ANN06460
Apolipoprotein L6 (APOL6)	ENSG00000221963	ANN00484
TIMP Metallopeptidase Inhibitor 1(TIMP1)	ENSSSCG00000012277	ANN05852
Matrix Gla Protein (MGP)	ENSSSCG00000037697	Not found
Cyclin D1 (CCND1)	ENSSSCG00000037900	ANN25524
Heat Shock Protein Family A(Hsp70) Member 6(HSPA6)	ENSSSCG00000047932	ANN06460
