# Supplementary material for: Whole-genome sequencing provides novel insights into the evolutionary history and genetic adaptation of reindeer populations in northern Eurasia
Source: Sci Rep. 2023 Dec 27;13:23019. doi: 10.1038/s41598-023-50253-7 (PMC10754820; doi:10.1038/s41598-023-50253-7)
Supplement: Supplementary file 2 — Supplementary Information 2. [file 41598_2023_50253_MOESM2_ESM.xlsx]

## Sheet: Sheet1
Sample	Population	Population code	Group number	Group name for seven main populations	nRefHom	nNonRefHom	nHets	nNonRefHomandHets	nTransitions	nTransversions	nIndels	average depth	nSingletons	nMissing
ArR1	Domestic tundra reindeer; Arkhangelsk, Russia	Ar-D-R	5	Nenets domestic reindeer	26546871	2778546	3535257	6313803	4120729	2120126	893117	9.5	186414	12824124
ArR12	Domestic tundra reindeer; Arkhangelsk, Russia	Ar-D-R	5	Nenets domestic reindeer	25602987	2616669	4164374	6781043	4402279	2292424	1059681	14.3	82334	13130845
ArR13	Domestic tundra reindeer; Arkhangelsk, Russia	Ar-D-R	5	Nenets domestic reindeer	26687386	2742998	4237978	6980976	4536416	2356212	1087251	14.1	86047	11817684
ArR14	Domestic tundra reindeer; Arkhangelsk, Russia	Ar-D-R	5	Nenets domestic reindeer	26770658	2760374	4199751	6960125	4521511	2351310	1076835	13.2	79795	11765833
ArR18	Domestic tundra reindeer; Arkhangelsk, Russia	Ar-D-R	5	Nenets domestic reindeer	25706832	2587754	4198342	6786096	4408826	2292381	1047192	14.7	88969	13034516
ArR2	Domestic tundra reindeer; Arkhangelsk, Russia	Ar-D-R	5	Nenets domestic reindeer	26839456	2775728	4029477	6805205	4426001	2295942	1024645	11.6	101687	11905354
ArR3	Domestic tundra reindeer; Arkhangelsk, Russia	Ar-D-R	5	Nenets domestic reindeer	34517292	3607950	4826977	8434927	5517345	2819119	1199772	10.3	213329	2415702
ArR4	Domestic tundra reindeer; Arkhangelsk, Russia	Ar-D-R	5	Nenets domestic reindeer	35394073	3704953	5455811	9160764	5965843	3081571	1396575	13.6	140567	611385
ArR5	Domestic tundra reindeer; Arkhangelsk, Russia	Ar-D-R	5	Nenets domestic reindeer	35249614	3712957	5624603	9337560	6069872	3149073	1456636	15.1	125821	517665
ArR7	Domestic tundra reindeer; Arkhangelsk, Russia	Ar-D-R	5	Nenets domestic reindeer	35255560	3633680	5714531	9348211	6083159	3148956	1449050	14	142364	509917
FR10	Domestic tundra reindeer; Ivalo, Finland	Fi-D-R	1	Finnish domestic reindeer	36141238	3124389	5506178	8630567	5606936	2914051	1353616	15	211970	437873
FR11	Domestic tundra reindeer; Ivalo, Finland	Fi-D-R	1	Finnish domestic reindeer	36183294	3048800	5521696	8570496	5564176	2897132	1342949	15.8	169660	466730
FR12	Domestic tundra reindeer; Ivalo, Finland	Fi-D-R	1	Finnish domestic reindeer	36213067	3008336	5493568	8501904	5526056	2869977	1316766	13.5	170965	532795
FR13	Domestic tundra reindeer; Inari, Finland	Fi-D-R	1	Finnish domestic reindeer	36097141	3024434	5616176	8640610	5611551	2919671	1343776	14.7	185204	482328
FR14	Domestic tundra reindeer; Inari, Finland	Fi-D-R	1	Finnish domestic reindeer	36320775	3085376	5318220	8403596	5457642	2841400	1289780	12.4	162122	550861
FR15	Domestic tundra reindeer; Inari, Finland	Fi-D-R	1	Finnish domestic reindeer	36187436	3031119	5497000	8528119	5541023	2882638	1302771	12.3	167045	546504
FR16	Domestic tundra reindeer; Inari, Finland	Fi-D-R	1	Finnish domestic reindeer	36338700	3024866	5348241	8373107	5442931	2827907	1276580	11.5	161330	577021
FR17	Domestic tundra reindeer; Inari, Finland	Fi-D-R	1	Finnish domestic reindeer	36198078	3046255	5480343	8526598	5539286	2881323	1315516	12.8	170251	523756
FR8	Domestic tundra reindeer; Ivalo, Finland	Fi-D-R	1	Finnish domestic reindeer	36294596	3052809	5365049	8417858	5469658	2844407	1292093	11.7	188973	560728
FR9	Domestic tundra reindeer; Ivalo, Finland	Fi-D-R	1	Finnish domestic reindeer	36179061	3067141	5454830	8521971	5536571	2879113	1319788	12.9	184313	543260
NMBU-23	Domestic forest reindeer; ZaiBaikal, Russia	Ru-D-F			35405264	3394795	5634750	9029545	5916048	3023498	1184076	9.2	419461	953488
NMBU-24	Domestic forest reindeer; ZaiBaikal, Russia	Ru-D-F			35509198	3563348	5339179	8902527	5839266	2974718	1153768	9.2	634214	1007391
NMBU-25	Domestic tundra reindeer; Filefjell, Norway	No-D-R	2	Norwegian domestic reindeer	36832805	3136046	4600641	7736687	5067367	2593620	987789	9.4	122638	1020035
NMBU-26	Domestic tundra reindeer; Filefjell, Norway	No-D-R	2	Norwegian domestic reindeer	36751361	3195246	4618449	7813695	5111583	2624556	1011557	9.3	121519	1000193
NMBU-27	Wild Island tundra-mountain reindeer; Novaya Zemlya, Russia	Ru-W-A			35987121	4029843	4290482	8320325	5451809	2783688	1077650	9.3	283450	1187959
NMBU-28	Wild Island tundra-mountain reindeer; Novaya Zemlya, Russia	Ru-W-A			35927101	3934642	4494800	8429442	5524428	2823170	1077710	8.8	283834	1140395
NMBU-29	Wild tundra reindeer; Taymyr, Russia	Ru-W-T			35493194	3478132	5380520	8858652	5818976	2954206	1116055	9.2	607786	1106258
NMBU-30	Wild tundra reindeer; Taymyr, Russia	Ru-W-T			35648688	3628326	5017814	8646140	5677603	2885589	1095986	9.3	169198	1184404
NMBU-31	Wild tundra reindeer; Yamal, Russia	Ru-W-T			35620699	3576392	5146599	8722991	5724703	2914392	1105255	9.1	334958	1125790
NMBU-32	Wild tundra reindeer; Yamal, Russia	Ru-W-T			35843158	3708711	4704835	8413546	5521834	2808840	1088973	8.5	433294	1228346
NMBU-33	Domestic tundra reindeer; Finmark, Norway	No-D-R	2	Norwegian domestic reindeer	36856861	3159642	4409156	7568798	4956984	2536535	974829	8.5	107024	1176731
NMBU-34	Domestic tundra reindeer; Finmark, Norway	No-D-R	2	Norwegian domestic reindeer	36912878	3135789	4359560	7495349	4907107	2513305	969054	8.3	105493	1199891
NMBU-35	Wild Arctic reindeer; Svalbard, Norway	Sv-W-A	7	Svalbard wild arctic reindeer	37242583	5347080	1759687	7106767	4635090	2394865	957893	8.1	62593	1264860
NMBU-36	Wild Arctic reindeer; Svalbard, Norway	Sv-W-A	7	Svalbard wild arctic reindeer	37167480	5509119	1655826	7164945	4681823	2408901	935040	8.9	63743	1306162
NMBU-37	Wild Arctic reindeer; Svalbard, Norway	Sv-W-A	7	Svalbard wild arctic reindeer	37131570	5467437	1757971	7225408	4721805	2428942	941368	9	65034	1275287
NMBU-38	Wild tundra reindeer; Hardangervidda, Norway	No-W-T	3	Norwegian wild tundra reindeer	36205764	3238981	4733560	7972541	5244280	2654490	974220	8.7	235933	1425669
NMBU-39	Wild tundra reindeer; Hardangervidda, Norway	No-W-T	3	Norwegian wild tundra reindeer	36237967	3118569	4981998	8100567	5323392	2701586	996421	8.9	237160	1242607
NMBU-40	Wild tundra reindeer; Hardangervidda, Norway	No-W-T	3	Norwegian wild tundra reindeer	36228939	3619145	4400410	8019555	5264966	2677197	1019921	8.6	226144	1307147
NMBU-41	Wild tundra reindeer; Hardangervidda, Norway	No-W-T	3	Norwegian wild tundra reindeer	36471315	4179963	3648938	7828901	5128341	2622046	1018016	8.7	192482	1256299
NMBU-42	Wild tundra reindeer; Hardangervidda, Norway	No-W-T	3	Norwegian wild tundra reindeer	36338426	3903346	4144039	8047385	5269696	2696966	1054923	8.9	184152	1133879
NMBU-43	Alaskan domestic reindeer; Hagemeister Island, Alaska, USA	Al-D-R		Alaskan domestic reindeer	35817940	3800653	4394115	8194768	5385354	2729981	1031562	8.5	230584	1531183
NMBU-44	Alaskan domestic reindeer; Nunivak Island, Alaska, USA	Al-D-R		Alaskan domestic reindeer	35920294	3864652	4458317	8322969	5457127	2783545	1051368	8.9	240443	1279802
NMBU-45	Alaskan wild caribou; Western arctic, Alaska, USA	Al-W-C		Alaskan domestic reindeer	35520095	3570247	5142595	8712842	5719393	2909196	1083039	8.9	806351	1258365
RTF17	Forest reindeer (R. tarandus fennicus); Finland	Fi-F-R	4	Finnish wild forest reindeer	35449183	3564633	5632383	9197016	5984962	3099452	1403764	12.4	222191	512957
RTF31	Forest reindeer (R. tarandus fennicus); Finland	Fi-F-R	4	Finnish wild forest reindeer	35480265	3604641	5453676	9058317	5897672	3051600	1374617	11	246814	650211
RTF6	Forest reindeer (R. tarandus fennicus); Finland	Fi-F-R	4	Finnish wild forest reindeer	35533789	3718693	5360977	9079670	5908117	3059118	1401442	12.9	226792	547633
RTF7	Forest reindeer (R. tarandus fennicus); Finland	Fi-F-R	4	Finnish wild forest reindeer	35525261	3693175	5357187	9050362	5888976	3049708	1391394	12.6	225046	595283
RTF84	Forest reindeer (R. tarandus fennicus); Finland	Fi-F-R	4	Finnish wild forest reindeer	35553847	3542381	5468330	9010711	5869985	3033614	1360550	10.3	194116	639033
RTF96	Forest reindeer (R. tarandus fennicus); Finland	Fi-F-R	4	Finnish wild forest reindeer	35389238	3617497	5619178	9236675	6013104	3110623	1425013	12.9	249019	512022
YR1	Domestic reindeer; Yakutia, Russia	Ya-D-R	6	Eveny domestic reindeer	35241381	3640273	5712571	9352844	6086032	3150726	1443920	13.4	138891	524330
YR2	Domestic reindeer; Yakutia, Russia	Ya-D-R	6	Eveny domestic reindeer	35178130	3630420	5761989	9392409	6108981	3165971	1456478	13.7	162008	534748
YR3	Domestic reindeer; Yakutia, Russia	Ya-D-R	6	Eveny domestic reindeer	35183879	3654509	5738967	9393476	6110609	3164995	1459513	14.3	160857	525174
YR4	Domestic reindeer; Yakutia, Russia	Ya-D-R	6	Eveny domestic reindeer	35123432	3529405	5877337	9406742	6122681	3167103	1456684	13.3	158622	574778
YR5	Domestic reindeer; Yakutia, Russia	Ya-D-R	6	Eveny domestic reindeer	35170238	3496114	5865861	9361975	6094796	3152609	1436814	11.9	174120	593559
YR6	Domestic reindeer; Yakutia, Russia	Ya-D-R	6	Eveny domestic reindeer	35107281	3563680	5872897	9436577	6141655	3176565	1473114	14.4	141776	544797
YR7	Domestic reindeer; Yakutia, Russia	Ya-D-R	6	Eveny domestic reindeer	35178596	3612151	5781118	9393269	6111993	3163328	1460863	13.9	160378	528932
YR8	Domestic reindeer; Yakutia, Russia	Ya-D-R	6	Eveny domestic reindeer	35152087	3597332	5838818	9436150	6139857	3178554	1466416	13.7	168524	507125
YR9	Domestic reindeer; Yakutia, Russia	Ya-D-R	6	Eveny domestic reindeer	35339927	3671050	5572380	9243430	6015338	3114892	1416783	11.8	159732	562281

## Sheet: column descriptions
Column name	Description
Sample	Sample name
Population	Population description indicating type and location
nRefHom	Number of homozygous reference alleles
nNonRefHom	Number of homozygous non-reference alleles
nHets	Number of heterozygous non-reference alleles
nNonRefHomandHets	Number of homozygous and heterozygous non-reference alleles
nTransitions	Number of transitions (interchanges of purines or pyrimidines)
nTransversions	Number of transversions (interchanges of purines for pyrimidines or vice versa)
nIndels	Number of insertions and deletions
average depth	Average depth at evaluated sites
nSingletons	Number of variants occurring in only in the given sample
nMissing	Number of missing genotypes
