# Supplementary material for: Whole-genome sequencing provides novel insights into the evolutionary history and genetic adaptation of reindeer populations in northern Eurasia
Source: Sci Rep. 2023 Dec 27;13:23019. doi: 10.1038/s41598-023-50253-7 (PMC10754820; doi:10.1038/s41598-023-50253-7)
Supplement: Supplementary file 3 — Supplementary Information 3. [file 41598_2023_50253_MOESM3_ESM.xlsx]

## Sheet: Sheet1
	AlDR	AlWC	ArDR	FiDR	FiFR	NoDR	NoWT	RuDF	RuWA	RuWT	SvWA	YaDR
Number of samples	2	1	10	10	6	4	5	2	2	4	3	9
Number of records	12891597	9830951	22048882	23569163	20521388	15837416	18215842	14415639	12744102	19046368	9816760	23911847
Number of no-ALTs	0	0	0	0	0	0	0	0	0	0	0	0
Number of SNPs	11401856	8748856	19184388	20503512	17836068	13939267	16054462	12721759	11246026	16817585	8590785	20798132
Number of MNPs (multi-nucleotide polymorphism, e.g. CC>GG)	0	0	0	0	0	0	0	0	0	0	0	0
Number of indels	1622273	1179548	3100437	3310423	2911350	2061972	2340867	1839841	1632020	2409720	1345633	3361007
Number of others	113585	80579	220291	228511	210696	143727	158648	125535	115031	158681	106236	230929
Number of multiallelic sites	909893	661874	1652930	1718495	1583010	1132149	1251080	1002771	915668	1258522	819826	1735940
Number of multiallelic SNP sites	396915	303106	645519	675453	613259	478066	533237	429371	394103	542720	334289	682559
Ts (transitions)	7595919	5822793	12737238	13631272	11848716	9285096	10716536	8476711	7479302	11237531	5674593	13828181
Tv (transversions)	3989466	3070029	6727602	7166255	6253368	4870637	5579999	4441010	3947196	5828677	3062854	7266923
Ts / Tv (ratio of transitions and transversions)	1.9	1.9	1.89	1.9	1.89	1.91	1.92	1.91	1.89	1.93	1.85	1.9
Ts (1st ALT)	7457809	5720262	12500501	13382440	11625334	9115233	10524828	8325921	7342048	11041420	5559412	13576312
Tv (1st ALT)	3780138	2908879	6387980	6812485	5928680	4619009	5302000	4214148	3738380	5546282	2883167	6909879
Ts / Tv (1st ALT)	1.97	1.97	1.96	1.96	1.96	1.97	1.99	1.98	1.96	1.99	1.93	1.96
Substitution type A>C	503612	396762	812788	858071	760398	603827	680507	555824	499219	707418	396252	868100
Substitution type A>G	1755927	1392822	2761327	2917906	2591627	2088979	2359753	1937998	1737076	2456326	1366189	2952659
Substitution type A>T	409792	315997	711350	750912	658425	503959	570112	462369	411078	594061	325267	758607
Substitution type C>A	577607	433824	1007673	1084363	932778	717291	833283	646113	569186	875216	432397	1103374
Substitution type C>G	503696	387900	831150	888381	774116	610484	704281	555364	494469	736746	376472	902479
Substitution type C>T	2041596	1519481	3604987	3896413	3332986	2553398	3000668	2300269	2002773	3162729	1472379	3959232
Substitution type G>A	2043118	1519017	3606749	3899204	3332678	2553109	2999387	2300828	2002914	3163994	1472814	3963111
Substitution type G>C	504977	388849	834289	891556	777010	611315	705180	556348	495078	737691	378432	904019
Substitution type G>T	579582	436124	1011066	1088068	936369	721051	837600	649421	572063	879320	435083	1107281
Substitution type T>A	406166	313227	707254	747359	654316	499221	566434	458133	406622	589851	322412	755631
Substitution type T>C	1755278	1391473	2764175	2917749	2591425	2089610	2356728	1937616	1736539	2454482	1363211	2953179
Substitution type T>G	504034	397346	812032	857545	759956	603489	682602	557438	499481	708374	396539	867432
Variations homozygous	3864652	3570247	2587754	3046255	3617497	3135789	3903346	3563348	3934642	3708711	5467437	3671050
Variations heterozygous	4458317	5142595	4198342	5480343	5619178	4359560	4144039	5339179	4494800	4704835	1757971	5572380
