# Supplementary material for: Whole-genome sequencing provides novel insights into the evolutionary history and genetic adaptation of reindeer populations in northern Eurasia
Source: Sci Rep. 2023 Dec 27;13:23019. doi: 10.1038/s41598-023-50253-7 (PMC10754820; doi:10.1038/s41598-023-50253-7)
Supplement: Supplementary file 6 — Supplementary Information 6. [file 41598_2023_50253_MOESM6_ESM.xlsx]

## Sheet: Finnish forest reindeer
Finnish forest reindeer
Gene ID	Gene ID	Description	Score
ANN00064	HSD17B7	3-keto-steroid reductase	15.63
ANN00115	Dcaf8	DDB1- and CUL4-associated factor 8	15.04
ANN00116	Pea15	Astrocytic phosphoprotein PEA-15	15.04
ANN00150	CD1E	T-cell surface glycoprotein CD1e%2C membrane-associated	17.58
ANN00169	NA	Protein of unknown function	21.24
ANN00170	Ly9	T-lymphocyte surface antigen Ly-9	21.24
ANN00302	PRPF3	U4/U6 small nuclear ribonucleoprotein Prp3	18.05
ANN00590	PSRC1	Proline/serine-rich coiled-coil protein 1	14.77
ANN00591	CELSR2	Cadherin EGF LAG seven-pass G-type receptor 2	14.77
ANN01028	NA	Transposon TX1 uncharacterized 149 kDa protein	17.09
ANN01029	NA	Protein of unknown function	16.36
ANN01224	GIGYF2	GRB10-interacting GYF protein 2	14.4
ANN01970	NA	Protein of unknown function	27.57
ANN02004	NA	Protein of unknown function	17.43
ANN02005	ZC3HC1	Nuclear-interacting partner of ALK	17.02
ANN02652	MAST1	Microtubule-associated serine/threonine-protein kinase 1	23.42
ANN02653	RTBDN	Retbindin	23.42
ANN03252	SLC34A1	Sodium-dependent phosphate transport protein 2A	17.12
ANN03640	NA	Protein of unknown function	20.46
ANN03642	NA	Protein of unknown function	20.46
ANN03963	CKMT2	Creatine kinase S-type%2C mitochondrial	22.73
ANN04093	NR2F1	COUP transcription factor 1	19.83
ANN04713	PSME4	Proteasome activator complex subunit 4	14.45
ANN04899	Ahsa2	Activator of 90 kDa heat shock protein ATPase homolog 2	18.86
ANN05020	CAD	CAD protein	16.67
ANN05021	NA	Protein of unknown function	16.67
ANN05022	SLC5A6	Sodium-dependent multivitamin transporter	16.67
ANN05959	RPL32	60S ribosomal protein L32	18.65
ANN06045	APOO	MICOS complex subunit MIC26	17.79
ANN06046	NA	Protein of unknown function	17.79
ANN06355	RPS6KL1	Ribosomal protein S6 kinase-like 1	21.73
ANN06356	Dlst	Dihydrolipoyllysine-residue succinyltransferase component of 2-oxoglutarate dehydrogenase complex%2C mitochondrial	21.73
ANN06374	NA	Protein of unknown function	17
ANN06375	NA	Protein of unknown function	17
ANN06739	NA	Protein of unknown function	16.61
ANN06872	FMN1	Formin-1	20.22
ANN06937	TRAV22	T cell receptor alpha variable 22	51.72
ANN07098	DIS3L	DIS3-like exonuclease 1	18.09
ANN07341	pol	Retrovirus-related Pol polyprotein from type-2 retrotransposable element R2DM	16.24
ANN07502	F52C9.6	Putative uncharacterized transposon-derived protein F52C9.6	19.46
ANN07710	NA	Protein of unknown function	15.1
ANN07872	NMNAT3	Nicotinamide/nicotinic acid mononucleotide adenylyltransferase 3	16.07
ANN08259	NA	Protein of unknown function	16.26
ANN08373	RELCH	RAB11-binding protein RELCH	16.62
ANN08494	TSPAN15	Tetraspanin-15	20.99
ANN08675	NA	Protein of unknown function	18.72
ANN08727	LIPK	Lipase member K	22.05
ANN08815	ALDH18A1	Delta-1-pyrroline-5-carboxylate synthase	19.52
ANN08821	Slit1	Slit homolog 1 protein	18.74
ANN08994	VTI1A	Vesicle transport through interaction with t-SNAREs homolog 1A	17.75
ANN09113	NA	Protein of unknown function	16.24
ANN09114	NA	Protein of unknown function	16.24
ANN10284	NA	Protein of unknown function	32.91
ANN10287	EDN3	Endothelin-3	57.48
ANN10457	pol	Retrovirus-related Pol polyprotein from type-2 retrotransposable element R2DM	61.77
ANN10458	pol	Retrovirus-related Pol polyprotein from type-2 retrotransposable element R2DM	36.89
ANN11200	NA	Protein of unknown function	20.92
ANN11227	LINE-1	LINE-1 reverse transcriptase homolog Nycticebus coucang OX%3D9470);	20.91
ANN11228	Bbox1	Gamma-butyrobetaine dioxygenase	20.91
ANN11453	PLEKHA7	Pleckstrin homology domain-containing family A member 7	21.44
ANN12411	NA	Protein of unknown function	17.85
ANN12449	NA	Protein of unknown function	15.55
ANN12853	NA	Protein of unknown function	19.5
ANN12854	NA	Protein of unknown function	19.11
ANN13555	MMEL1	Membrane metallo-endopeptidase-like 1	23.84
ANN13556	PRXL2B	Prostamide/prostaglandin F synthase	23.84
ANN13679	Klhl20	Kelch-like protein 20	18.46
ANN13682	CENPL	Centromere protein L	19.87
ANN13683	Rps20	40S ribosomal protein S20	19.87
ANN13684	DARS2	Aspartate--tRNA ligase%2C mitochondrial	19.87
ANN13760	NA	Protein of unknown function	16.03
ANN14392	Rps6	40S ribosomal protein S6	16.31
ANN14498	TMCO5B	Transmembrane and coiled-coil domain-containing protein 5B	15.86
ANN14504	NA	Protein of unknown function	20.9
ANN14939	NA	Protein of unknown function	14.63
ANN15079	NA	Protein of unknown function	14.79
ANN15206	NA	Protein of unknown function	23.71
ANN15207	TMEM132D	Transmembrane protein 132D	23.71
ANN15260	NA	Protein of unknown function	14.83
ANN15465	NA	Protein of unknown function	20.31
ANN15633	FGB	Fibrinogen beta chain	18.54
ANN15634	NA	Protein of unknown function	18.54
ANN16144	HNRNPF	Heterogeneous nuclear ribonucleoprotein F	16.07
ANN16282	NA	Protein of unknown function	16.38
ANN16337	Kcnip1	Kv channel-interacting protein 1	21.84
ANN16338	CFDP2	Craniofacial development protein 2	21.84
ANN17409	NA	Protein of unknown function	30.26
ANN18290	ARHGAP33	Rho GTPase-activating protein 33	19.27
ANN18291	HSPB6	Heat shock protein beta-6	20.51
ANN18388	BICRA	BRD4-interacting chromatin-remodeling complex-associated protein	16.55
ANN19158	PIGN	GPI ethanolamine phosphate transferase 1	28.36
ANN19886	TEK	Angiopoietin-1 receptor	21.91
ANN19887	NA	Protein of unknown function	21.91
ANN20308	Eif5a	Eukaryotic translation initiation factor 5A-1	15.46
ANN20309	NEURL4	Neuralized-like protein 4	15.46
ANN20310	ACAP1	Arf-GAP with coiled-coil%2C ANK repeat and PH domain-containing protein 1	15.46
ANN20864	RNF213	E3 ubiquitin-protein ligase RNF213	16.74
ANN21364	NOL4	Nucleolar protein 4	14.81
ANN21580	Piezo2	Piezo-type mechanosensitive ion channel component 2	14.32
ANN21640	DYM	Dymeclin	21.27
ANN21736	ATP8B1	Phospholipid-transporting ATPase IC	14.26
ANN21825	Celsr1	Cadherin EGF LAG seven-pass G-type receptor 1	15.29
ANN21826	TRMU	Mitochondrial tRNA-specific 2-thiouridylase 1	15.29
ANN22642	NA	Protein of unknown function	29.88
ANN22643	NA	Protein of unknown function	29.88
ANN22644	NA	Protein of unknown function	29.88
ANN22694	NA	Protein of unknown function	20.23
ANN22796	Satb2	DNA-binding protein SATB2	19.04
ANN23153	AQP5	Aquaporin-5	17.82
ANN23476	Ninl	Ninein-like protein	22.65
ANN23477	ANKRD26	Ankyrin repeat domain-containing protein 26	22.65
ANN23639	ncam1-a	Neural cell adhesion molecule 1-A	16.73
ANN25131	SPTY2D1	Protein SPT2 homolog	14.35
ANN25242	F52C9.6	Putative uncharacterized transposon-derived protein F52C9.6	19.11
ANN25315	pol	Gag-Pol polyprotein	17.49
ANN25316	PAG	Pregnancy-associated glycoprotein	17.49
ANN25348	STX5	Syntaxin-5	13.94
ANN25349	WDR74	WD repeat-containing protein 74	13.94
ANN25434	PCNX3	Pecanex-like protein 3	13.6
ANN25435	SIPA1	Signal-induced proliferation-associated protein 1	13.6
ANN26225	NA	Protein of unknown function	22.85
ANN26250	NA	Protein of unknown function	39.46
ANN26682	LINE-1	LINE-1 retrotransposable element ORF2 protein Homo sapiens OX%3D9606);	20.14
ANN26730	NA	Protein of unknown function	22.36
ANN26879	NA	Protein of unknown function	17.73
ANN27094	NA	Protein of unknown function	23.81
ANN27141	CCDC158	Coiled-coil domain-containing protein 158	18.89
ANN28272	HNRNPA1	Heterogeneous nuclear ribonucleoprotein A1	29.05
ANN28349	NA	Protein of unknown function	21.2
ANN28373	CSMD1	CUB and sushi domain-containing protein 1	18.66
ANN29485	PHACTR2	Phosphatase and actin regulator 2	22.93
ANN29566	SYNE1	Nesprin-1	15.33
ANN29567	SYNE1	Nesprin-1	15.33
ANN29650	NA	Protein of unknown function	14.77
ANN30266	ARMC2	Armadillo repeat-containing protein 2	33.05
ANN30267	Sesn1	Sestrin-1	33.05
ANN30509	ELF4	ETS-related transcription factor Elf-4	41.43
ANN30510	Bcorl1	BCL-6 corepressor-like protein 1	41.43
ANN30562	NA	Protein of unknown function	28.75
ANN31126	RPL29	60S ribosomal protein L29	11.92
ANN31127	ACY1	Aminoacylase-1	11.92
ANN31141	DOCK3	Dedicator of cytokinesis protein 3	14.95
ANN31142	MAPKAPK3	MAP kinase-activated protein kinase 3	11.69
ANN31170	IP6K1	Inositol hexakisphosphate kinase 1	13.56
ANN31171	GMPPB	Mannose-1-phosphate guanyltransferase beta	13.56
ANN31172	Rnf123	E3 ubiquitin-protein ligase RNF123	13.56
ANN31173	AMIGO3	Amphoterin-induced protein 3	13.56
ANN31174	RNF123	E3 ubiquitin-protein ligase RNF123	13.56
ANN31175	MST1	Hepatocyte growth factor-like protein	13.56
ANN31612	NA	Protein of unknown function	329.3

## Sheet: Wild tundra reindeer Norway
wild tundra reindeer Norway
Gene ID	Symbol	Descripiton	Score
ANN00280	SNX27	Sorting nexin-27	19.59
ANN00281	SNX27	Sorting nexin-27	19.59
ANN00425	NOTCH2	Neurogenic locus notch homolog protein 2	17.5
ANN00732	rps24	40S ribosomal protein S24	15.99
ANN00798	NA	Protein of unknown function	18.37
ANN01517	UTP14A	U3 small nucleolar RNA-associated protein 14 homolog A	16.15
ANN01525	SOSTDC1	Sclerostin domain-containing protein 1	18.32
ANN01720	IFRD1	Interferon-related developmental regulator 1	17.26
ANN01739	NA	Protein of unknown function	16.76
ANN01740	NA	Protein of unknown function	16.76
ANN01741	NA	Retrovirus-related Pol polyprotein from type-1 retrotransposable element R2 Fragment)	16.76
ANN01742	NA	Protein of unknown function	16.76
ANN01837	NA	Protein of unknown function	16.73
ANN01906	NA	Protein of unknown function	17.06
ANN02144	TPK1	Thiamin pyrophosphokinase 1	15.08
ANN03023	RAD50	DNA repair protein RAD50	25.8
ANN03336	NA	Protein of unknown function	19.33
ANN03666	Sh3rf2	E3 ubiquitin-protein ligase SH3RF2	27.27
ANN03667	SH3RF2	E3 ubiquitin-protein ligase SH3RF2	27.27
ANN03706	F52C9.6	Putative uncharacterized transposon-derived protein F52C9.6	17.71
ANN03718	NA	Protein of unknown function	23.26
ANN04290	CFDP2	Craniofacial development protein 2	20.25
ANN04560	CEBPZ	CCAAT/enhancer-binding protein zeta	14.05
ANN04561	NDUFAF7	Protein arginine methyltransferase NDUFAF7%2C mitochondrial	14.05
ANN04998	NA	Protein of unknown function	14.68
ANN05067	F52C9.6	Putative uncharacterized transposon-derived protein F52C9.6	25.24
ANN05068	ATAD2B	ATPase family AAA domain-containing protein 2B	25.24
ANN05948	TATDN2	Putative deoxyribonuclease TATDN2	21.12
ANN06125	FRMPD4	FERM and PDZ domain-containing protein 4	22.23
ANN06126	NA	Protein of unknown function	22.87
ANN06127	NA	Protein of unknown function	22.87
ANN06605	FBN1	Fibrillin-1	17.62
ANN06817	DISP2	Protein dispatched homolog 2	24.4
ANN06934	TRAV8-3	T cell receptor alpha variable 8-3	22.26
ANN06960	TRDV1	T cell receptor delta variable 1	16.87
ANN06961	TRDV1	T cell receptor delta variable 1	16.87
ANN06966	TRAV9-1	T cell receptor alpha variable 9-1	17.56
ANN07810	GTPBP8	GTP-binding protein 8	20.8
ANN07811	NEPRO	Nucleolus and neural progenitor protein	20.8
ANN07834	PLOD2	Procollagen-lysine%2C2-oxoglutarate 5-dioxygenase 2	18.71
ANN07877	PIK3CB	Phosphatidylinositol 4%2C5-bisphosphate 3-kinase catalytic subunit beta isoform	15.76
ANN07898	PPP2R3A	Serine/threonine-protein phosphatase 2A regulatory subunit B'' subunit alpha	20.15
ANN08487	CCAR1	Cell division cycle and apoptosis regulator protein 1	19.22
ANN08488	STOX1	Storkhead-box protein 1	17.22
ANN08782	LGI1	Leucine-rich glioma-inactivated protein 1	18.01
ANN08783	LGI1	Leucine-rich glioma-inactivated protein 1	21.19
ANN08784	Tma7	Translation machinery-associated protein 7	18.17
ANN08785	SLC35G1	Solute carrier family 35 member G1	18.17
ANN09103	NA	Protein of unknown function	18.84
ANN09506	NUDT5	ADP-sugar pyrophosphatase	16.58
ANN09768	EPC1	Enhancer of polycomb homolog 1	23.8
ANN09902	RALGAPA2	Ral GTPase-activating protein subunit alpha-2	16.72
ANN10141	UBOX5	RING finger protein 37	17.65
ANN10968	NA	Protein of unknown function	34.98
ANN11022	NA	Protein of unknown function	20.85
ANN11023	UBE2L6	Ubiquitin/ISG15-conjugating enzyme E2 L6	20.85
ANN11332	OR52A5	Olfactory receptor 52A5	43.81
ANN11518	CD3G	T-cell surface glycoprotein CD3 gamma chain	17.33
ANN11519	CD3D	T-cell surface glycoprotein CD3 delta chain	17.33
ANN12270	LINE-1	LINE-1 retrotransposable element ORF2 protein Homo sapiens OX%3D9606);	16.25
ANN13361	NA	Protein of unknown function	19.91
ANN13370	NA	Protein of unknown function	16.32
ANN13371	NA	Protein of unknown function	16.32
ANN13610	NOC2L	Nucleolar complex protein 2 homolog	17.95
ANN13611	NOC2L	Nucleolar complex protein 2 homolog	17.95
ANN13612	SAMD11	Sterile alpha motif domain-containing protein 11	17.95
ANN13795	Cacna1e	Voltage-dependent R-type calcium channel subunit alpha-1E	14.85
ANN13832	COLGALT2	Procollagen galactosyltransferase 2	13.64
ANN14415	LINE-1	LINE-1 retrotransposable element ORF2 protein Homo sapiens OX%3D9606);	13.65
ANN14652	pol	Retrovirus-related Pol polyprotein from type-2 retrotransposable element R2DM	17.82
ANN14726	pol	Gag-Pol polyprotein (Avian reticuloendotheliosis virus )	16.55
ANN14727	F52C9.6	Putative uncharacterized transposon-derived protein F52C9.6	16.55
ANN14992	ANKRD13A	Ankyrin repeat domain-containing protein 13A	13.85
ANN15111	P2RX7	P2X purinoceptor 7	15.21
ANN15399	TMCO5B	Transmembrane and coiled-coil domain-containing protein 5B	14.65
ANN15452	NA	Protein of unknown function	16.99
ANN15615	RNF175	RING finger protein 175	15.27
ANN16891	NA	Protein of unknown function	35.77
ANN17042	ADAMTS17	A disintegrin and metalloproteinase with thrombospondin motifs 17	18.07
ANN17264	RASGRF1	Ras-specific guanine nucleotide-releasing factor 1	30.22
ANN17465	FOXG1	Forkhead box protein G1	20.28
ANN17619	Ppp4r3a	Serine/threonine-protein phosphatase 4 regulatory subunit 3A	15.94
ANN17688	SERPINA3-5	Serpin A3-5	15.75
ANN17689	SERPINA3-5	Serpin A3-5	15.75
ANN17979	CDK10	Cyclin-dependent kinase 10	14.6
ANN17980	VPS9D1	VPS9 domain-containing protein 1	14.6
ANN17981	ZNF276	Zinc finger protein 276	14.6
ANN17982	FANCA	Fanconi anemia group A protein	14.6
ANN18035	RSPRY1	RING finger and SPRY domain-containing protein 1	12.93
ANN18165	Slc7a10	Asc-type amino acid transporter 1	13.35
ANN18198	B9D2	B9 domain-containing protein 2	13.55
ANN18199	TGFB1	Transforming growth factor beta-1 proprotein	13.55
ANN18200	CCDC97	Coiled-coil domain-containing protein 97	13.55
ANN18201	HNRNPUL1	Heterogeneous nuclear ribonucleoprotein U-like protein 1	13.55
ANN18220	BLVRB	Flavin reductase	14.49
ANN19070	NA	Protein of unknown function	26.39
ANN19071	NA	Protein of unknown function	26.39
ANN19245	ZGRF1	Protein ZGRF1	22.11
ANN19507	F52C9.6	Putative uncharacterized transposon-derived protein F52C9.6	14.1
ANN19509	NA	Protein of unknown function	13.89
ANN19522	PIP5K1B	Phosphatidylinositol 4-phosphate 5-kinase type-1 beta	15.33
ANN19571	NA	Protein of unknown function	18.17
ANN19572	RANBP6	Ran-binding protein 6	14
ANN19897	NA	Protein of unknown function	37.82
ANN19898	NA	Protein of unknown function	37.82
ANN19899	NA	Protein of unknown function	34.02
ANN20281	ALOX15	Arachidonate 15-lipoxygenase	31.51
ANN22037	Clec12b	C-type lectin domain family 12 member B	22.05
ANN22038	KLRC1	NKG2-A/NKG2-B type II integral membrane protein	22.05
ANN22039	KLRC1	NKG2-A/NKG2-B type II integral membrane protein	22.05
ANN22537	CFDP2	Craniofacial development protein 2	16.47
ANN22624	IGFBP5	Insulin-like growth factor-binding protein 5	25.21
ANN22625	IGFBP2	Insulin-like growth factor-binding protein 2	22.67
ANN22763	TRAK2	Trafficking kinesin-binding protein 2	15.48
ANN23053	NA	Protein of unknown function	14.97
ANN23230	ATF7	Cyclic AMP-dependent transcription factor ATF-7	13.81
ANN23554	KRTAP13-1	Keratin-associated protein 13-1	14.41
ANN23670	NA	Transposon TX1 uncharacterized 149 kDa protein Xenopus laevis OX%3D8355);	21.84
ANN23726	ROBO1	Roundabout homolog 1	15.1
ANN23815	NA	Protein of unknown function	15.12
ANN23877	ZBTB11	Zinc finger and BTB domain-containing protein 11	14.08
ANN24185	NA	Protein of unknown function	15.61
ANN24277	NA	Protein of unknown function	13.31
ANN24610	NA	Protein of unknown function	15.63
ANN24789	NA	Protein of unknown function	14.97
ANN24790	NA	Protein of unknown function	14.97
ANN24854	Slc22a23	Solute carrier family 22 member 23	12.31
ANN24855	Slc22a23	Solute carrier family 22 member 23	12.31
ANN25053	NA	Protein of unknown function	14.8
ANN25111	NA	Protein of unknown function	16.33
ANN25446	FIBP	Acidic fibroblast growth factor intracellular-binding protein	16.56
ANN25447	FOSL1	Fos-related antigen 1	16.56
ANN25448	UPF0696	UPF0696 protein C11orf68 homolog Bos taurus OX%3D9913);	16.56
ANN25449	DRAP1	Dr1-associated corepressor	16.56
ANN25646	NA	Protein of unknown function	19.31
ANN25696	DNAH12	Dynein heavy chain 12%2C axonemal	12.45
ANN26026	CFDP2	Craniofacial development protein 2	19.53
ANN26480	ASTN2	Astrotactin-2	16.07
ANN26521	RNF183	E3 ubiquitin-protein ligase RNF183	14.65
ANN26522	PRPF4	U4/U6 small nuclear ribonucleoprotein Prp4	14.65
ANN26577	NA	Protein of unknown function	15.95
ANN26755	NA	Protein of unknown function	17.7
ANN26764	TUT7	Terminal uridylyltransferase 7	13.22
ANN26935	NPM2	Nucleoplasmin-2	14.54
ANN27514	ZFYVE28	Lateral signaling target protein 2 homolog	19.4
ANN27515	Zfyve28	Lateral signaling target protein 2 homolog	28.54
ANN27516	NA	Protein of unknown function	28.54
ANN27517	NA	Protein of unknown function	28.54
ANN27518	NA	Protein of unknown function	31.83
ANN27519	ZFYVE28	Lateral signaling target protein 2 homolog	63.85
ANN27520	MXD4	Max dimerization protein 4	63.85
ANN27521	NA	Protein of unknown function	63.85
ANN27522	HAUS3	HAUS augmin-like complex subunit 3	63.85
ANN27976	NA	Protein of unknown function	18.89
ANN28169	NA	Protein of unknown function	17.3
ANN28271	NA	Protein of unknown function	27.6
ANN29366	PTPRK	Receptor-type tyrosine-protein phosphatase kappa	22.02
ANN29421	MTFR2	Mitochondrial fission regulator 2	26.03
ANN29513	NA	Protein of unknown function	21.28
ANN30057	NA	Protein of unknown function	18.57
ANN30074	Tbc1d32	Protein broad-minded	14.33
ANN30075	NA	Protein of unknown function	14.33
ANN30322	NA	Protein of unknown function	18.85
ANN30406	HTATSF1	HIV Tat-specific factor 1 homolog	17.26
ANN30407	BRS3	Bombesin receptor subtype-3	17.26
ANN30426	PRDM7	Probable histone-lysine N-methyltransferase PRDM7	14.01
ANN30644	ABCC4	Multidrug resistance-associated protein 4	51.41
ANN30645	ABCC4	Multidrug resistance-associated protein 4	51.41
ANN30646	TRIM32	E3 ubiquitin-protein ligase TRIM32	51.41
ANN30647	ABCC4	Multidrug resistance-associated protein 4	51.41
ANN31146	CACNA2D2	Voltage-dependent calcium channel subunit alpha-2/delta-2	12.36
ANN31179	AMT	Aminomethyltransferase%2C mitochondrial	16.14
ANN31180	TCTA	T-cell leukemia translocation-altered gene protein homolog	16.14
ANN31181	NA	Protein of unknown function	16.14
ANN31182	NA	Protein of unknown function	16.14
ANN31185	USP4	Ubiquitin carboxyl-terminal hydrolase 4	13.04

## Sheet: Fennoscandian domestic
Fennoscandian domestic reindeer
Gene ID	Symbol	Description	Score
ANN00728	NA	Retrovirus-related Pol polyprotein from type-1 retrotransposable element R2 (Fragment)	18.93
ANN00730	GCLM	Glutamate--cysteine ligase regulatory subunit	19.7
ANN01004	CDKN2C	Cyclin-dependent kinase 4 inhibitor C	22.88
ANN01234	NA	Protein of unknown function	21.62
ANN01295	D2HGDH	D-2-hydroxyglutarate dehydrogenase%2C mitochondrial	19.34
ANN01870	TNS3	Tensin-3	23.74
ANN02747	ILF3	Interleukin enhancer-binding factor 3	29.76
ANN02748	QTRT1	Queuine tRNA-ribosyltransferase catalytic subunit 1	29.76
ANN02914	NA	Protein of unknown function	26.21
ANN03984	NA	Protein of unknown function	20.94
ANN03996	NA	Protein of unknown function	24.28
ANN04523	BIRC6	Baculoviral IAP repeat-containing protein 6	15.41
ANN04525	RPL10	60S ribosomal protein L10	14.89
ANN04569	Cyp1b1	Cytochrome P450 1B1	19.59
ANN05098	Nt5c1b	Cytosolic 5'-nucleotidase 1B	16.4
ANN05099	RDH14	Retinol dehydrogenase 14	16.4
ANN05589	LINE-1	LINE-1 retrotransposable element ORF2 protein	30.34
ANN05629	ZCCHC18	Zinc finger CCHC domain-containing protein 18	24.2
ANN05630	FAM199X	Protein FAM199X	24.2
ANN05631	NA	Protein of unknown function	24.2
ANN06967	TRAV13-1	T cell receptor alpha variable 13-1	20.93
ANN06968	TRAV14DV4	T cell receptor alpha variable 14/delta variable 4	20.93
ANN06969	TRAV10	T cell receptor alpha variable 10	20.93
ANN07323	NA	Circumsporozoite protein (Fragment) strain Salvador I) Plasmodium vivax strain Salvador I) OX%3D126793)	16.93
ANN07459	NA	Protein of unknown function	19.91
ANN07568	NA	Protein of unknown function	14.92
ANN07584	HTR3C	5-hydroxytryptamine receptor 3C	15.97
ANN07585	HTR3C	5-hydroxytryptamine receptor 3C	15.97
ANN07641	NA	Protein of unknown function	15.85
ANN07724	ZNF148	Zinc finger protein 148	16.79
ANN07829	OR4C15	Olfactory receptor 4C15	16.24
ANN08016	PDE9A	High affinity cGMP-specific 3'%2C5'-cyclic phosphodiesterase 9A	16.22
ANN08271	C1orf131	Uncharacterized protein C1orf131	18.06
ANN08272	GNPAT	Dihydroxyacetone phosphate acyltransferase	18.06
ANN08304	IRF2BP2	Interferon regulatory factor 2-binding protein 2	25.09
ANN08611	NA	Protein of unknown function	17.27
ANN08620	CCSER2	Serine-rich coiled-coil domain-containing protein 2	30.44
ANN08677	ZNF485	Zinc finger protein 485	16.98
ANN08678	NA	Protein of unknown function	16.98
ANN08793	PLCE1	1-phosphatidylinositol 4%2C5-bisphosphate phosphodiesterase epsilon-1	20.67
ANN08894	GBF1	Golgi-specific brefeldin A-resistance guanine nucleotide exchange factor 1	17.91
ANN08895	NFKB2	Nuclear factor NF-kappa-B p100 subunit	17.91
ANN08896	PSD	PH and SEC7 domain-containing protein 1	17.91
ANN09798	MAP3K8	Mitogen-activated protein kinase kinase kinase 8	20.11
ANN10171	NA	Protein of unknown function	23.12
ANN10172	PANK2	Pantothenate kinase 2%2C mitochondrial	21.64
ANN10174	RNF24	RING finger protein 24	21.64
ANN10175	NA	Protein of unknown function	20.38
ANN10187	SPLUNC2B	Short palate%2C lung and nasal epithelium carcinoma-associated protein 2B	17.56
ANN10188	SPLUNC2B	Short palate%2C lung and nasal epithelium carcinoma-associated protein 2B	17.56
ANN10189	SPLUNC2A	Short palate%2C lung and nasal epithelium carcinoma-associated protein 2A	17.56
ANN10198	OPRL1	Nociceptin receptor	18.58
ANN10199	RGS19	Regulator of G-protein signaling 19	18.58
ANN10312	VAPB	Vesicle-associated membrane protein-associated protein B	17.75
ANN10498	Rbm12	RNA-binding protein 12	21.88
ANN11284	ARHGEF17	Rho guanine nucleotide exchange factor 17	18.34
ANN11284	ARHGEF17	Rho guanine nucleotide exchange factor 17	18.34
ANN11316	OR51H1	Olfactory receptor 51H1	20.14
ANN11317	OR51H1	Olfactory receptor 51H1	20.14
ANN11345	TRIM5	Tripartite motif-containing protein 5	18.17
ANN12033	YWHAZ	14-3-3 protein zeta/delta	17.96
ANN12743	RECQL4	ATP-dependent DNA helicase Q4	19.18
ANN12744	LRRC14	Leucine-rich repeat-containing protein 14	19.18
ANN12745	Lrrc24	Leucine-rich repeat-containing protein 24	19.18
ANN12746	UPF0598	UPF0598 protein C8orf82 homolog Bos taurus OX%3D9913);	19.18
ANN12747	ARHGAP39	Rho GTPase-activating protein 39	19.18
ANN13375	VPS13D	Vacuolar protein sorting-associated protein 13D	16.67
ANN13454	CFDP2	Craniofacial development protein 2	15.94
ANN13607	HES4	Transcription factor HES-4	18.36
ANN13614	SPEN	Msx2-interacting protein	18.98
ANN13615	NA	Protein of unknown function	18.58
ANN13649	PRDM2	PR domain zinc finger protein 2	18.05
ANN13680	Erh	Enhancer of rudimentary homolog	16.39
ANN14149	IWS1	Protein IWS1 homolog	16.38
ANN14296	TTN	Titin	19.38
ANN14302	RBM45	RNA-binding protein 45	19.3
ANN14303	NA	Protein of unknown function	19.3
ANN14530	NA	Protein of unknown function	16.12
ANN14531	NA	Protein of unknown function	16.12
ANN14569	Kif5c	Kinesin heavy chain isoform 5C	16.42
ANN14570	NA	Protein of unknown function	20.38
ANN14675	R3HDM1	R3H domain-containing protein 1	16.87
ANN14936	NA	Protein of unknown function	23.77
ANN14937	LINE-1	LINE-1 reverse transcriptase homolog Nycticebus coucang OX%3D9470);	23.77
ANN16049	NA	Protein of unknown function	24
ANN16386	ABCC4	Multidrug resistance-associated protein 4	153.5
ANN17489	HECTD1	E3 ubiquitin-protein ligase HECTD1	23.1
ANN17519	PRORP	Mitochondrial ribonuclease P catalytic subunit	17.97
ANN17802	AMN	Protein amnionless	26.52
ANN17803	Cdc42bpb	Serine/threonine-protein kinase MRCK beta	22.4
ANN17888	Cdk20	Cyclin-dependent kinase 20	16.97
ANN17946	GSE1	Genetic suppressor element 1	16.03
ANN17949	IRF8	Interferon regulatory factor 8	15.93
ANN18006	NKD1	Protein naked cuticle homolog 1	17.06
ANN19246	AP1AR	AP-1 complex-associated regulatory protein	20.38
ANN19434	F52C9.6	Putative uncharacterized transposon-derived protein F52C9.6	26.1
ANN19573	ZNF609	Zinc finger protein 609	18.23
ANN19997	NA	Protein of unknown function	22.06
ANN19998	Hsf5	Heat shock factor protein 5	22.06
ANN20338	Dnah2	Dynein heavy chain 2%2C axonemal	18.76
ANN20339	KDM6B	Lysine-specific demethylase 6B	22.73
ANN20340	TMEM88	Transmembrane protein 88	22.73
ANN20341	Naa38	N-alpha-acetyltransferase 38%2C NatC auxiliary subunit	22.73
ANN20342	CYB5D1	Cytochrome b5 domain-containing protein 1	22.73
ANN20603	KRT39	Keratin%2C type I cytoskeletal 39	19.53
ANN20604	KRT40	Keratin%2C type I cytoskeletal 40	19.53
ANN22727	INO80D	INO80 complex subunit D	13.6
ANN22904	DDIT3	DNA damage-inducible transcript 3 protein	20.1
ANN22905	NA	Protein of unknown function	20.1
ANN22906	MBD6	Methyl-CpG-binding domain protein 6	20.1
ANN22907	DCTN2	Dynactin subunit 2	20.1
ANN23530	SCAF4	SR-related and CTD-associated factor 4	19.8
ANN23991	Ralgds	Ral guanine nucleotide dissociation stimulator	24.41
ANN23992	Ralgds	Ral guanine nucleotide dissociation stimulator	24.41
ANN24319	BoLA-DQB	BoLa class II histocompatibility antigen%2C DQB*0101 beta chain	43.94
ANN24320	SLA	SLA class II histocompatibility antigen%2C DQ haplotype D alpha chain Sus scrofa OX%3D9823);	43.94
ANN24321	NA	Protein of unknown function	43.94
ANN24791	NA	Protein of unknown function	22.16
ANN24890	NA	Protein of unknown function	40.52
ANN24915	NA	Protein of unknown function	24.68
ANN24916	SLC36A4	Proton-coupled amino acid transporter 4	24.68
ANN25559	CDKN1C	Cyclin-dependent kinase inhibitor 1C	25.79
ANN25684	TASOR	Protein TASOR	15
ANN26056	SETD5	Histone-lysine N-methyltransferase SETD5	14.29
ANN26211	LRRFIP2	Leucine-rich repeat flightless-interacting protein 2	17.17
ANN26745	Aopep	Aminopeptidase O	19.14
ANN26804	DCAF12	DDB1- and CUL4-associated factor 12	18.88
ANN26805	Hnrnpa3	Heterogeneous nuclear ribonucleoprotein A3	18.88
ANN27029	NA	Protein of unknown function	23.85
ANN27049	SULT1B1	Sulfotransferase family cytosolic 1B member 1	18.87
ANN27183	NA	Protein of unknown function	18.77
ANN27314	STX18	Syntaxin-18	17.05
ANN27406	FBXL5	F-box/LRR-repeat protein 5	17.81
ANN27564	NA	Protein of unknown function	18.33
ANN28142	PDLIM3	PDZ and LIM domain protein 3	23.73
ANN29660	NA	Protein of unknown function	17.9
ANN29661	NA	Protein of unknown function	17.9
ANN29662	NA	Protein of unknown function	17.9
ANN29821	LINE-1	LINE-1 retrotransposable element ORF2 protein Homo sapiens OX%3D9606);	19.28
ANN30034	HINT3	Histidine triad nucleotide-binding protein 3	17.27
ANN30219	SIM1	Single-minded homolog 1	25.84
ANN30612	ABCC4	Multidrug resistance-associated protein 4	64.56
ANN30613	ABCC4	Multidrug resistance-associated protein 4	64.56
ANN30614	ABCC4	Multidrug resistance-associated protein 4	64.56
ANN30615	NA	Protein of unknown function	64.56
ANN30616	NA	Protein of unknown function	81.71
ANN30617	ABCC4	Multidrug resistance-associated protein 4	81.71
ANN30618	NA	Protein of unknown function	81.71
ANN30619	ABCC4	Multidrug resistance-associated protein 4	81.71
ANN30620	ABCC4	Multidrug resistance-associated protein 4	81.71
ANN30621	ABCC4	Multidrug resistance-associated protein 4	81.71
ANN31239	F52C9.6	Putative uncharacterized transposon-derived protein F52C9.6	30.16

## Sheet: Nenets reindeer
Nenets reindeer
Gene ID	Symbol	Description	Score
ANN00290	GABPB2	GA-binding protein subunit beta-2	16.19
ANN00518	NA	Protein of unknown function	16.04
ANN00519	SLC16A1	Monocarboxylate transporter 1	16.04
ANN00520	NA	Protein of unknown function	16.04
ANN00521	PDCD10	Programmed cell death protein 10	16.04
ANN00751	ZNF326	DBIRD complex subunit ZNF326	21.29
ANN00794	ADGRL2	Adhesion G protein-coupled receptor L2	20.03
ANN00847	LINE-1	LINE-1 reverse transcriptase homolog Nycticebus coucang OX%3D9470);	19.4
ANN00940	FGGY	FGGY carbohydrate kinase domain-containing protein	17.96
ANN01018	SPATA6	Spermatogenesis-associated protein 6	17.45
ANN01508	NA	Protein of unknown function	19.99
ANN01802	NA	Protein of unknown function	32.74
ANN03599	PCDHA11	Protocadherin alpha-11	23.42
ANN03601	PCDHB18	Protocadherin beta-18	20.73
ANN04282	pro-pol	Gag-Pol polyprotein	20.33
ANN04283	gag-pol	Gag-Pol polyprotein (isolate VP62)	20.33
ANN04373		LINE-1 reverse transcriptase homolog Nycticebus coucang OX%3D9470);	14.74
ANN04533	NA	Protein of unknown function	17.71
ANN04750	PUS10	Putative tRNA pseudouridine synthase Pus10	18.42
ANN05606	Nup62	Nuclear pore glycoprotein p62	20.96
ANN05620	NXF3	Nuclear RNA export factor 3	18.51
ANN06152	WWC3	Protein WWC3	19.11
ANN06924	TRAV26-1	T cell receptor alpha variable 26-1	42.09
ANN06925	TRAV22	T cell receptor alpha variable 22	42.09
ANN06926	TRDV1	T cell receptor delta variable 1	38.51
ANN09615	DNAJC1	DnaJ homolog subfamily C member 1	19.57
ANN09616	DNAJC1	DnaJ homolog subfamily C member 1	19.57
ANN09701	NA	Protein of unknown function	19.54
ANN09784	ZNF438	Zinc finger protein 438	15.24
ANN09971	TASOR2	Protein TASOR 2	17.44
ANN09973	NA	Protein of unknown function	17.44
ANN09994	NA	Similar to Prostaglandin F synthase 1 Bos taurus OX%3D9913);	23.84
ANN10252	HRH3	Histamine H3 receptor	18.18
ANN10277	SYCP2	Synaptonemal complex protein 2	17.46
ANN10278	PHACTR3	Phosphatase and actin regulator 3	17.46
ANN10439	CDK5RAP1	CDK5 regulatory subunit-associated protein 1	16.93
ANN10800	KCNB1	Potassium voltage-gated channel subfamily B member 1	18.5
ANN10801	PTGIS	Prostacyclin synthase	18.5
ANN11113	NA	Protein of unknown function	28.05
ANN14333	HOXD8	Homeobox protein Hox-D8	20.75
ANN14334	NA	Protein of unknown function	20.75
ANN14335	HOXD9	Homeobox protein Hox-D9	20.75
ANN14336	NA	Protein of unknown function	20.75
ANN14337	HOXD10	Homeobox protein Hox-D10	20.75
ANN16015	NIPBL	Nipped-B-like protein	19.76
ANN17114	NA	Protein of unknown function	18.13
ANN18075	CES3	Carboxylesterase 3	18.09
ANN18076	CES4A	Carboxylesterase 4A	18.09
ANN18086	Slc9a5	Sodium/hydrogen exchanger 5	18.72
ANN18087	PLEKHG4	Puratrophin-1	18.72
ANN18088	KCTD19	BTB/POZ domain-containing protein KCTD19	20.7
ANN18953	GRID2	Glutamate receptor ionotropic%2C delta-2	25.06
ANN19062	TMCO5B	Transmembrane and coiled-coil domain-containing protein 5B	19.89
ANN21518	SMCHD1	Structural maintenance of chromosomes flexible hinge domain-containing protein 1	36.34
ANN21519	F52C9.6	Putative uncharacterized transposon-derived protein F52C9.6	26.96
ANN23491	DONSON	Protein downstream neighbor of Son	19.01
ANN23493	GART	Trifunctional purine biosynthetic protein adenosine-3	19.01
ANN23501	IL10RB	Interleukin-10 receptor subunit beta	27.29
ANN23502	IL10RB	Interleukin-10 receptor subunit beta	27.29
ANN24187	UBR2	E3 ubiquitin-protein ligase UBR2	14.47
ANN24304	PKHD1	Fibrocystin	20.73
ANN24655	CSH1	Chorionic somatomammotropin hormone 1	14.31
ANN24857	Tubb2a	Tubulin beta-2A chain	20.9
ANN25767	NA	Protein of unknown function	12.5
ANN26021	NA	Protein of unknown function	14.12
ANN26086	TOPAZ1	Protein TOPAZ1	13.27
ANN26087	NA	Protein of unknown function	13.27
ANN26601	NA	Protein of unknown function	29.66
ANN26668	NA	Protein of unknown function	19.24
ANN26669	NA	Protein of unknown function	19.24
ANN26754	NA	Protein of unknown function	18.19
ANN26932	Fam160b2	Protein FAM160B2	16.29
ANN26933	DMTN	Dematin	16.29
ANN27939	TEX15	Testis-expressed protein 15	17.66
ANN28258	NA	Protein of unknown function	16.18
ANN28277	NA	Protein of unknown function	22.72
ANN29920	NA	Protein of unknown function	18.24
ANN30369	NA	Similar to Transposon TX1 uncharacterized 149 kDa protein Xenopus laevis OX%3D8355);	73.09
ANN30626	LINE-1	LINE-1 reverse transcriptase homolog Nycticebus coucang OX%3D9470);	32.42
ANN30631	LINE-1	LINE-1 retrotransposable element ORF2 protein Homo sapiens OX%3D9606);	36.49
ANN30632	NA	Protein of unknown function	36.49
ANN30633	ABCC4	Multidrug resistance-associated protein 4	36.49
ANN30634	ABCC4	Multidrug resistance-associated protein 4	36.49
ANN31125	NA	Protein of unknown function	15.9

## Sheet: Eveny reindeer
Eveny reindeer
Gene ID	Sybmbol	Description	Score
ANN00213	NA	Protein of unknown function	21.2
ANN00431	NA	Protein of unknown function	36.66
ANN00432	Tbx15	T-box transcription factor TBX15	21.91
ANN00452	NOP56	Nucleolar protein 56	18.54
ANN00454	NA	Protein of unknown function	18.54
ANN00788	TTLL7	Tubulin polyglutamylase TTLL7	20.23
ANN01531	AHR	Aryl hydrocarbon receptor	17.59
ANN02237	NA	Protein of unknown function	16.48
ANN02496	MED26	Mediator of RNA polymerase II transcription subunit 26	15.98
ANN02497	SLC35E1	Solute carrier family 35 member E1	15.98
ANN02498	SLC35E1	Solute carrier family 35 member E1	15.98
ANN03205	SEMA6A	Semaphorin-6A	25.22
ANN03375	HCN2	Potassium/sodium hyperpolarization-activated cyclic nucleotide-gated channel 2	18.79
ANN03376	NA	Protein of unknown function	18.79
ANN03377	POLRMT	DNA-directed RNA polymerase%2C mitochondrial	18.79
ANN03556	SIL1	Nucleotide exchange factor SIL1	16.05
ANN03578	ANKHD1	Ankyrin repeat and KH domain-containing protein 1	25.02
ANN03579	LINE-1	LINE-1 retrotransposable element ORF2 protein	25.02
ANN03580	ANKHD1	Ankyrin repeat and KH domain-containing protein 1	24.29
ANN03658	NA	Protein of unknown function	19.35
ANN03730	Rps14	40S ribosomal protein S14	16.12
ANN04374	RPN1	Dolichyl-diphosphooligosaccharide--protein glycosyltransferase subunit 1	22.39
ANN04472	NA	Protein of unknown function	16.5
ANN06084	BEND2	BEN domain-containing protein 2	18.58
ANN06748	SOS2	Son of sevenless homolog 2	25.95
ANN06750	SOS2	Son of sevenless homolog 2	25.95
ANN06932	TRAV14DV4	T cell receptor alpha variable 14/delta variable 4	31.71
ANN06941	TRAV22	T cell receptor alpha variable 22	29.11
ANN07797	QTRT2	Queuine tRNA-ribosyltransferase accessory subunit 2	14.43
ANN08386	SLC16A9	Monocarboxylate transporter 9	34.55
ANN08489	NA	Protein of unknown function	27.53
ANN09012	NA	Protein of unknown function	18.55
ANN10136	PCED1A	PC-esterase domain-containing protein 1A	19.01
ANN10137	NA	Protein of unknown function	19.01
ANN10138	NA	Protein of unknown function	19.01
ANN10155	ATRN	Attractin	19.09
ANN10298	GNAS	Guanine nucleotide-binding protein G	19.88
ANN10299	GNAS	Guanine nucleotide-binding protein G	19.95
ANN11254	NA	Protein of unknown function	14.85
ANN12025	NA	Protein of unknown function	14.69
ANN12089	LRP12	Low-density lipoprotein receptor-related protein 12	15.09
ANN12387	NA	Protein of unknown function	15.74
ANN12395	NA	Protein of unknown function	15.3
ANN12704	NA	Protein of unknown function	14.6
ANN12705	NA	Putative IQ motif and ankyrin repeat domain-containing protein LOC642574	14.6
ANN12706	Scrib	Protein scribble homolog	14.6
ANN12755	NA	Protein of unknown function	16.64
ANN12756	NA	Protein of unknown function	16.64
ANN12760	pol	Retrovirus-related Pol polyprotein from type-2 retrotransposable element R2DM	16.58
ANN12767	MYOG	Myogenin	16.08
ANN12957	NA	Protein of unknown function	18.04
ANN13095	Slc13a3	Solute carrier family 13 member 3	18.32
ANN13622	RSC1A1	Regulatory solute carrier protein family 1 member 1	18.05
ANN14150	NA	Protein of unknown function	15.48
ANN14378	METAP1D	Methionine aminopeptidase 1D%2C mitochondrial	15.13
ANN14596	NA	Protein of unknown function	17.43
ANN14993	NA	Protein of unknown function	16.75
ANN14994	OASL	2'-5'-oligoadenylate synthase-like protein	18.58
ANN15897	NA	Protein of unknown function	17.43
ANN16001	SPEF2	Sperm flagellar protein 2	18.31
ANN16002	SPEF2	Sperm flagellar protein 2	21.32
ANN16209	SREK1	Splicing regulatory glutamine/lysine-rich protein 1	14.22
ANN16994	OR6C2	Olfactory receptor 6C2	35.87
ANN17443	NA	Protein of unknown function	16.23
ANN17594	NA	Protein of unknown function	22.71
ANN17595	Togaram1	TOG array regulator of axonemal microtubules protein 1	22.71
ANN17656	NA	Protein of unknown function	19.42
ANN17851	NA	Ig mu chain C region membrane-bound form (Oryctolagus cuniculus OX%3D9986)	16.18
ANN17971	CDH15	Cadherin-15	21.66
ANN17972	SLC22A31	Putative solute carrier family 22 member 31	21.66
ANN18011	RPGRIP1L	Protein fantom	16.09
ANN18761	CFDP2	Craniofacial development protein 2	22.64
ANN18947	NA	Protein of unknown function	17.89
ANN19309	NA	Protein of unknown function	16.73
ANN20136	NF1	Neurofibromin	15.46
ANN20605		Keratin%2C high-sulfur matrix protein%2C IIIA3	19
ANN20639	ATP6V0A1	V-type proton ATPase 116 kDa subunit a isoform 1	16.39
ANN20762	MAP3K3	Mitogen-activated protein kinase kinase kinase 3	15.52
ANN20763	LIMD2	LIM domain-containing protein 2	15.52
ANN20764	STRADA	STE20-related kinase adapter protein alpha	15.52
ANN21106	NA	Protein of unknown function	20.48
ANN21315	NA	Protein of unknown function	13.57
ANN21316	NA	Protein of unknown function	13.57
ANN21466	NA	Protein of unknown function	14.5
ANN21467	NA	Protein of unknown function	14.01
ANN22429	HCRTR1	Orexin receptor type 1	17.54
ANN22431	COL16A1	Collagen alpha-1	14.83
ANN22686	MAP2	Microtubule-associated protein 2	16.37
ANN23263	PLXNC1	Plexin-C1	16.68
ANN23564	NA	Protein of unknown function	24.27
ANN23789	NA	Protein of unknown function	18.92
ANN24264	F52C9.6	Putative uncharacterized transposon-derived protein F52C9.6	15.1
ANN24350	Csnk2b	Casein kinase II subunit beta	14.37
ANN24351	GPANK1	G patch domain and ankyrin repeat-containing protein 1	14.37
ANN24352	APOM	Apolipoprotein M	14.37
ANN24353	BAG6	Large proline-rich protein BAG6	14.37
ANN24354	PRRC2A	Protein PRRC2A	14.37
ANN24835	NA	Protein of unknown function	15.92
ANN24836	NA	Protein of unknown function	15.92
ANN25373	Spindoc	Spindlin interactor and repressor of chromatin-binding protein	14.14
ANN25487	Ssh3	Protein phosphatase Slingshot homolog 3	14.94
ANN25488	POLD4	DNA polymerase delta subunit 4	14.94
ANN25628	Deaf1	Deformed epidermal autoregulatory factor 1 homolog	19.14
ANN25629	DEAF1	Deformed epidermal autoregulatory factor 1 homolog	19.14
ANN25630	DRD4	D(4) dopamine receptor	19.14
ANN25647	IFITM3	Interferon-induced transmembrane protein 3	14.28
ANN25648	IFITM1	Interferon-induced transmembrane protein 1	14.28
ANN25649	IFITM5	Interferon-induced transmembrane protein 5	14.28
ANN25650	PGGHG	Protein-glucosylgalactosylhydroxylysine glucosidase	14.28
ANN25651	NLRP6	NACHT%2C LRR and PYD domains-containing protein 6	14.28
ANN25758	NA	Protein of unknown function	20.94
ANN25759	NA	Protein of unknown function	20.94
ANN25808	NA	Protein of unknown function	18.78
ANN25809	SETMAR	Histone-lysine N-methyltransferase SETMAR	16.98
ANN26563	NA	Protein of unknown function	16.4
ANN26742	AOPEP	Aminopeptidase O	18.28
ANN26930	HR	Lysine-specific demethylase hairless	15.92
ANN26984	TMCO5B	Transmembrane and coiled-coil domain-containing protein 5B	19.85
ANN27820	LETM2	LETM1 domain-containing protein LETM2%2C mitochondrial	14.17
ANN27825	BAG4	BAG family molecular chaperone regulator 4	13.71
ANN27826	NA	Protein of unknown function	13.71
ANN27827	LSM1	U6 snRNA-associated Sm-like protein LSm1	13.71
ANN27968	Dusp4	Dual specificity protein phosphatase 4	12.75
ANN27969	Dusp4	Dual specificity protein phosphatase 4	12.75
ANN27970	USP11	Ubiquitin carboxyl-terminal hydrolase 11	12.75
ANN27998	NA	Protein of unknown function	12.94
ANN28100	F52C9.6	Putative uncharacterized transposon-derived protein F52C9.6	14.01
ANN28213	NA	Protein of unknown function	13.09
ANN28259	NA	Transposon TX1 uncharacterized 149 kDa protein	14
ANN29989	NA	Protein of unknown function	16.21
ANN30023	NA	Protein of unknown function	16.69
ANN30031	NA	Protein of unknown function	19.22
ANN30101	NA	Protein of unknown function	17.21
ANN30102	NA	Protein of unknown function	17.21
ANN30103	Slc35f1	Solute carrier family 35 member F1	17.21
ANN30107	ROS1	Proto-oncogene tyrosine-protein kinase ROS	15.91
ANN30110	NA	Protein of unknown function	12.76
ANN30115	NT5E	5'-nucleotidase	12.43
ANN30318	NA	Protein of unknown function	13.77
ANN30363	CFDP2	Craniofacial development protein 2	16.44
ANN30593	NA	Protein of unknown function	18.41
ANN30594	LINE-1	LINE-1 retrotransposable element ORF2 protein	18.41

## Sheet: Common_between_the_populaiton
Gene ID	Gene ID	Description	Finnish forest reindeer Score	wild tundra reindeer Norway Score	Fennoscandian domestic reindeer Score	Nenets reindeer Score	Eveny reindeer Score
ANN10970	NA	Protein of unknown function	119.4	68.53	18.78	15.08	23.42
ANN10971	NA	Protein of unknown function	119.4	68.53	20.3	15.08	23.42
ANN10972	NA	Protein of unknown function	119.4	68.53	20.3	15.08	23.42
ANN28870	NA	Protein of unknown function	108.9	84.28	110.7	110.7	97.51
ANN28871	NA	Protein of unknown function	108.9	84.28	110.7	110.7	97.51
ANN28872	rsp-6	Probable splicing factor%2C arginine/serine-rich 6	108.9	84.28	110.7	110.7	97.51
ANN28873	MAN2A1	Alpha-mannosidase 2	108.9	84.28	110.7	110.7	97.51
ANN28874	alpha-Man-IIa	Alpha-mannosidase 2	108.9	84.28	110.7	110.7	97.51
ANN28875	sax-1	Serine/threonine-protein kinase sax-1	108.9	84.28	110.7	110.7	97.51
ANN28876	sax-1	Serine/threonine-protein kinase sax-1	108.9	84.28	110.7	110.7	97.51
ANN28877	Gpatch11	G patch domain-containing protein 11	108.9	84.28	110.7	110.7	97.51
ANN28878	Xpo1	Exportin-1	108.9	84.28	110.7	110.7	97.51
ANN28879	MTA3	Metastasis-associated protein MTA3	108.9	84.28	110.7	110.7	97.51
ANN28880	NA	Protein of unknown function	108.9	84.28	110.7	110.7	97.51
ANN31630	pol	Pol polyprotein	345.7	693.2	80.7	495.9	460.4
ANN31631	gag	Gag polyprotein	345.7	693.2	80.7	495.9	460.4
ANN31632	RAB9A	Ras-related protein Rab-9A	345.7	693.2	80.7	495.9	460.4
ANN31633	CD5L	CD5 antigen-like	345.7	693.2	80.7	495.9	460.4
